# Supplementary material for: Myoparr-Associated and -Independent Multiple Roles of Heterogeneous Nuclear Ribonucleoprotein K during Skeletal Muscle Cell Differentiation
Source: Int J Mol Sci. 2021 Dec 22;23(1):108. doi: 10.3390/ijms23010108 (PMC8744952; doi:10.3390/ijms23010108)
Supplement: Supplementary file 1 [file ijms-23-00108-s001.zip]

Archive with 4 entries (4 files):
- Supplementary Files/.DS_Store
- Supplementary Files/Figure S1-4.pdf
- Supplementary Files/TableS1.xlsx
- Supplementary Files/TableS2.xlsx
