# Supplementary material for: Myoparr-Associated and -Independent Multiple Roles of Heterogeneous Nuclear Ribonucleoprotein K during Skeletal Muscle Cell Differentiation
Source: Int J Mol Sci. 2021 Dec 22;23(1):108. doi: 10.3390/ijms23010108 (PMC8744952; doi:10.3390/ijms23010108)
Supplement: Supplementary file 1 [file ijms-23-00108-s001.zip › Supplementary Files/TableS2.xlsx]

## Sheet: TableS2
Table S2: Primer and siRNA sequences
Primers for real-time PCR analysis
Target name	Forward	Reverse
myogenin	CAGTACATTGAGCGCCTACAG	GGACCGAACTCCAGTGCAT
Myoparr (1)	GTGCCCTATCGTCCATGGAG	CACTGACTTCACCTGACCCC
Myoparr (2)	GGGCAGGAAGGGAACAAGAA	CCCCAAATCTGGAGTGGTCC
Xist	CCCGCTGCTGAGTGTTTGAT	ATCCAGGCAATCCTTCTTCTTG
Neat1	TTGGGACAGTGGACGTGTGG	TCAAGTGCCAGCAGACAGCA
Atf4	AAGGAGGAAGACACTCCCTCT	CAGGTGGGTCATAAGGTTTGG
Aars	ATGGATGCCACTTTAACAGCA	TGGGTCGATTGTGTTTAGGAAGA
Gars	GGAGGCAGCACTTTATCCAAG	TCGGAAGCACTCTCCGTTCT
Iars	CCTCCCTTTGCTACTGGACTG	GGTGAGCGTATCTCGTAACGAT
Nars	GAGCTGTATGTATCTGACCGAGA	AAATGGTGGGAAATGGCTCTTT
Sars	CGGGTGGATAAAGGAGGGGA	TGCCCGAAATCTGCATCGTC
Asns	GCAGTGTCTGAGTGCGATGAA	TCTTATCGGCTGCATTCCAAAC
Psat1	CAGTGGAGCGCCAGAATAGAA	CCTGTGCCCCTTCAAGGAG
Gadd34	GAGGGACGCCCACAACTTC	TTACCAGAGACAGGGGTAGGT
Chop	CTGGAAGCCTGGTATGAGGAT	CAGGGTCAAGAGTAGTGAAGGT
Chac1	CTGTGGATTTTCGGGTACGG	CCCCTATGGAAGGTGTCTCC
Trb3	GCAAAGCGGCTGATGTCTG	AGAGTCGTGGAATGGGTATCTG
hnRNPK	CCGTACAGACTACAATGCCAG	GCCCTCTTCCAAGGTAGGGAT
Rpl26	GGTCTATGCCCATTCGGAAGG	TCGTTCGATGTAGATGACGTACT
GAPDH	CCTGGAGAAACCTGCCAAGTATG	AGAGTGGGAGTTGCTGTTGAAGTC
siRNA
Target name	Target Sequence
Control siRNA	-	Stealth RNAi siRNA Negative Control, Med GC (Thermo Fisher Scientific)
Myoparr siRNA	GATGGACCCTGTCTGATGCTCTTAA	Thermo Fisher Scientific
hnRNPK siRNA-1 (used for Figure 2D-L, Figure 4A-G, Figure 5 A-I, Figure 6 A-F, and Figure S3)	TCCCAAAGATTTGGCTGGATCTATT	MSS205172 (Thermo Fisher Scientific)
hnRNPK siRNA-2(used for Figure 2D-H and J-L, Figure 4 E-G, Figure 5 B-H, Figure 6 A-F, Figure S3, and Figure S4)	GGAAGTGACTTTGATTGCGAGTTGA	MSS205173 (Thermo Fisher Scientific)
